# Supplementary material for: Mesoporous Nitrogen-Doped Carbon Support from ZIF-8 for Pt Catalysts in Oxygen Reduction Reaction
Source: Nanomaterials (Basel). 2025 Jan 16;15(2):128. doi: 10.3390/nano15020128 (PMC11767951; doi:10.3390/nano15020128)
Supplement: Supplementary file 1 [file nanomaterials-15-00128-s001.zip]

Archive with 1 entries (1 files):
- nanomaterials-3429712-supplementary.pdf
